# Supplementary material for: Reference Gene Selection for Quantitative Real-Time PCR Normalization in Reaumuria soongorica
Source: PLoS One. 2014 Aug 12;9(8):e104124. doi: 10.1371/journal.pone.0104124 (PMC4130609; doi:10.1371/journal.pone.0104124)
Supplement: Table S1 — Annotation information of 10 reference genes and the one validation gene from the de novo transcriptome sequences. (XLS) [file pone.0104124.s003.xls]

## Sheet: Sheet1
Reference gene	geneID	geneLength	A_rawfragments(19611254)	A_FPKM	Nr-ID	Nr-Score	Nr-Evalue	Nr-annotation	Nt-ID	Nt-Score	Nt-Evalue	Nt-annotation	Swissprot-ID	Swissprot-Score	Swissprot-Evalue	Swissprot-annotation	COG-Protein-or-Domain	COG-Score	COG-Evalue	COG-ID	COG-Function-Description	KO_id	KEGG-Evalue	KEGG-Score	KEGG-Gene	ko_definition	GO-BiologicalProcess	GO-MolecularFunction	Go-CellularComponent
ACT	CL448.Contig2_A	1784	5242	149.829	gi|1531672|gb|AAC49651.1|	754	0	actin [Striga asiatica]	gi|324331816|gb|HQ235647.1|	991	0	Camellia sinensis cultivar Longjing 43 actin mRNA, complete cds	sp|O81221|ACT_GOSHI	744	0	Actin OS=Gossypium hirsutum PE=3 SV=1	SPBC32H8.12c	671	0	COG5277	Actin and related proteins	K10355	0	744	ath:AT3G53750	actin, other eukaryote	-	-	-
CYCL	Unigene10547_A	1193	2013	86.0395	gi|210063564|gb|ACJ06541.1|	363	3e-99	cyclophilin [Camellia oleifera]	gi|210063563|gb|FJ377540.1|	272	7e-70	Camellia oleifera cyclophilin mRNA, complete cds	sp|Q9SP02|CP20A_ARATH	348	4e-96	Peptidyl-prolyl cis-trans isomerase CYP20-1 OS=Arabidopsis thaliana GN=CYP20-1 PE=1 SV=1	slr1251	241	1e-63	COG0652	Peptidyl-prolyl cis-trans isomerase (rotamase) - cyclophilin family	K01802	7e-97	351	osa:4342022	peptidylprolyl isomerase [EC:5.2.1.8]	-	-	-
DnaJ	Unigene46962_A	819	625	38.9126	gi|1684851|gb|AAB36543.1|	125	6e-28	DnaJ-like protein [Phaseolus vulgaris]	--	--	--	--	sp|Q9FYB5|DNJ11_ARATH	116	2e-26	Chaperone protein dnaJ 11, chloroplastic OS=Arabidopsis thaliana GN=ATJ11 PE=1 SV=2	aq_703	65.9	8e-11	COG0484	DnaJ-class molecular chaperone with C-terminal Zn finger domain	K03686	2e-10	63.5	rcu:RCOM_0901080	molecular chaperone DnaJ	-	-	-
EF1a	Unigene18820_A	1127	5081	229.89	gi|308191651|dbj|BAJ22388.1|	371	1e-101	elongation factor 1 beta [Vigna unguiculata]	gi|3288112|emb|Z97067.1|	246	4e-62	Beta vulgaris mRNA for elongation factor 1-beta	sp|O81918|EF1D_BETVU	365	2e-101	Elongation factor 1-delta OS=Beta vulgaris PE=2 SV=3	SPCC1450.04	166	5e-41	COG2092	Translation elongation factor EF-1beta	K03232	4e-101	365	rcu:RCOM_1506550	elongation factor 1-beta	GO:0006412//translation;GO:0010038//response to metal ion	GO:0008135//translation factor activity, nucleic acid binding	GO:0043234//protein complex;GO:0016020//membrane
IF4A2	CL9396.Contig2_A	1717	1414	41.9927	gi|1170506|sp|P41379.1|IF4A2_NICPL	767	0	RecName: Full=Eukaryotic initiation factor 4A-2; Short=eIF-4A-2; AltName: Full=ATP-dependent RNA helicase eIF4A-2 >gi|19697|emb|CAA43513.1| nicotiana eukaryotic translation initiation factor 4A [Nicotiana plumbaginifolia]	gi|19696|emb|X61205.1|	833	0	N. plumbaginifolia NeIF-4A2 mRNA for nicotiana eukaryotic translation initiation factor 4A	sp|P41379|IF4A2_NICPL	767	0	Eukaryotic initiation factor 4A-2 OS=Nicotiana plumbaginifolia PE=2 SV=1	SPAC1006.07	556	5e-158	COG0513	Superfamily II DNA and RNA helicases	K03257	0	763	rcu:RCOM_0654950	translation initiation factor 4A	GO:0006412//translation;GO:0010038//response to metal ion	GO:0042623//ATPase activity, coupled;GO:0008135//translation factor activity, nucleic acid binding;GO:0032559//adenyl ribonucleotide binding	GO:0030312//external encapsulating structure;GO:0031981//nuclear lumen;GO:0044444//cytoplasmic part
H2A	CL9675.Contig2_A	818	1301	81.0996	gi|224124196|ref|XP_002319269.1|	238	6e-62	histone 2 [Populus trichocarpa] >gi|222857645|gb|EEE95192.1| histone 2 [Populus trichocarpa]	gi|224115181|ref|XM_002316929.1|	244	1e-61	Populus trichocarpa histone H2 (HTA901), mRNA	sp|O81826|H2A3_ARATH	238	3e-63	Probable histone H2A.3 OS=Arabidopsis thaliana GN=At4g27230 PE=1 SV=1	YDR225w	183	3e-46	COG5262	Histone H2A	K11251	4e-63	238	pop:POPTR_571462	histone H2A	GO:0006950//response to stress;GO:0034728;GO:0051707//response to other organism;GO:0009292//genetic transfer	GO:0003676//nucleic acid binding	GO:0000785//chromatin;GO:0030312//external encapsulating structure;GO:0031981//nuclear lumen
L2	CL8967.Contig2_A	1342	38	1.4439	gi|632220|pir||S46947	257	4e-67	ribosomal protein L2 - evening primrose mitochondrion >gi|516394|emb|CAA56451.1| 70s mitochondrial ribosomal protein L2 [Oenothera berteroana]	gi|166706933|dbj|AP009381.1|	89.7	6e-15	Cycas taitungensis mitochondrial DNA, complete genome	sp|P93311|RM02_ARATH	218	6e-57	60S ribosomal protein L2, mitochondrial OS=Arabidopsis thaliana GN=RPL2 PE=3 SV=1	SP0212	68.9	2e-11	COG0090	Ribosomal protein L2	K02886	5e-09	60.1	ppp:PhpapaCp070	large subunit ribosomal protein L2	-	-	GO:0005840//ribosome;GO:0043231//intracellular membrane-bounded organelle
TUA	CL12940.Contig1_A	1916	21325	567.529	gi|56481443|gb|AAV92352.1|	903	0	alpha tubulin 1 [Pseudotsuga menziesii var. menziesii] >gi|56481445|gb|AAV92353.1| alpha tubulin 1 [Pseudotsuga menziesii var. menziesii] >gi|56481447|gb|AAV92354.1| alpha tubulin 1 [Pseudotsuga menziesii var. menziesii] >gi|56481449|gb|AAV92355.1| alpha tubulin 1 [Pseudotsuga menziesii var. menziesii] >gi|56481451|gb|AAV92356.1| alpha tubulin 1 [Pseudotsuga menziesii var. menziesii] >gi|56481453…	gi|20412|emb|X67162.1|	1263	0	P.amygdalus mRNA for alpha-tubulin	sp|Q6VAG0|TBA2_GOSHI	896	0	Tubulin alpha-2 chain OS=Gossypium hirsutum PE=2 SV=1	SPBC16A3.15c	683	0	COG5023	Tubulin	K07374	0	902	rcu:RCOM_1584620	tubulin alpha	GO:0043623//cellular protein complex assembly;GO:0007017//microtubule-based process	GO:0032561//guanyl ribonucleotide binding;GO:0017111//nucleoside-triphosphatase activity	GO:0032991;GO:0015630//microtubule cytoskeleton
UBQ	CL5323.Contig1_A	471	1600	173.218	gi|353259707|gb|AEQ75492.1|	192	2e-48	ubiquitin extension protein [Rosa multiflora]	gi|357519212|ref|XM_003629847.1|	254	6e-65	Medicago truncatula Ubiquitin (MTR_8g088060) mRNA, complete cds	sp|P62981|RS27A_SOLTU	186	4e-48	Ubiquitin-40S ribosomal protein S27a OS=Solanum tuberosum GN=UBI3 PE=2 SV=2	SPAC6G10.11c_2	72.4	3e-13	COG1998	Ribosomal protein S27AE	K02977	4e-49	191	vvi:100259511	small subunit ribosomal protein S27Ae	GO:0010467//gene expression	GO:0043169//cation binding;GO:0005198//structural molecule activity	GO:0043231//intracellular membrane-bounded organelle;GO:0030529//ribonucleoprotein complex
rbcL	Unigene19142_A	5856	42655	371.418	gi|357502813|ref|XP_003621695.1|	883	0	ATP synthase subunit beta [Medicago truncatula] >gi|355496710|gb|AES77913.1| ATP synthase subunit beta [Medicago truncatula]	gi|91701629|gb|DQ424856.1|	2918	0	Vitis vinifera cultivar Maxxa chloroplast, complete genome	sp|B0Z5B1|RBL_OENPA	966	0	Ribulose bisphosphate carboxylase large chain OS=Oenothera parviflora GN=rbcL PE=3 SV=1	alr1524	847	0	COG1850	Ribulose 1,5-bisphosphate carboxylase, large subunit	K02112	0	952	vvi:4025008	F-type H+-transporting ATPase subunit beta [EC:3.6.3.14]	GO:0015986//ATP synthesis coupled proton transport;GO:0015977//carbon utilization by fixation of carbon dioxide;GO:0043094//cellular metabolic compound salvage	GO:0015078//hydrogen ion transmembrane transporter activity;GO:0046872//metal ion binding;GO:0015662//ATPase activity, coupled to transmembrane movement of ions, phosphorylative mechanism;GO:0016491//oxidoreductase activity;GO:0019829//cation-transporting ATPase activity;GO:0016831//carboxy-lyase activity;GO:0032559//adenyl ribonucleotide binding	GO:0009536//plastid;GO:0033178//proton-transporting two-sector ATPase complex, catalytic domain
