# Supplementary material for: Reference Gene Selection for Quantitative Real-Time PCR Normalization in Reaumuria soongorica
Source: PLoS One. 2014 Aug 12;9(8):e104124. doi: 10.1371/journal.pone.0104124 (PMC4130609; doi:10.1371/journal.pone.0104124)
Supplement: File S1 — Contains 11 figures from Figure S3 to S13 representing the qPCR amplification curves of 10 candidate reference genes ( ACT, CYCL, DNAJ, EF1, EIF4A2, H2A, L2, TIP41, TUA and UBQ ) and one validation gene rbcL , respectively. (ZIP) [file pone.0104124.s005.zip]

Archive with 12 entries (11 files):
- File S1/
- File S1/Figure S10 TIP41.bmp
- File S1/Figure S11 TUA.bmp
- File S1/Figure S12 UBQ.bmp
- File S1/Figure S13 rbcL.bmp
- File S1/Figure S3 ACT.bmp
- File S1/Figure S4 CYCL.bmp
- File S1/Figure S5 DNAJ.bmp
- File S1/Figure S6 EF1a.bmp
- File S1/Figure S7 EIF4A2.bmp
- File S1/Figure S8 H2A.bmp
- File S1/Figure S9 L2.bmp
