# Supplementary material for: Reference Gene Selection for Quantitative Real-Time PCR Normalization in Reaumuria soongorica
Source: PLoS One. 2014 Aug 12;9(8):e104124. doi: 10.1371/journal.pone.0104124 (PMC4130609; doi:10.1371/journal.pone.0104124)
Supplement: File S2 — Contains 11 figures from Figure S14 to S24 representing the melting curves of qPCR products of the 10 candidate reference genes ( ACT, CYCL, DNAJ, EF1, EIF4A2, H2A, L2, TIP41, TUA and UBQ ) and one validation gene rbcL , respectively. (ZIP) [file pone.0104124.s006.zip]

Archive with 12 entries (11 files):
- File S2/
- File S2/Figure S14 ACT.bmp
- File S2/Figure S15 CYCL.bmp
- File S2/Figure S16 DNAJ.bmp
- File S2/Figure S17 EF1a.bmp
- File S2/Figure S18 EIF4A2.bmp
- File S2/Figure S19 H2A.bmp
- File S2/Figure S20 L2.bmp
- File S2/Figure S21 TIP41.bmp
- File S2/Figure S22 TUA.bmp
- File S2/Figure S23 UBQ.bmp
- File S2/Figure S24 rbcL.bmp
