# Supplementary material for: Reference Gene Selection for Quantitative Real-Time PCR Normalization in Reaumuria soongorica
Source: PLoS One. 2014 Aug 12;9(8):e104124. doi: 10.1371/journal.pone.0104124 (PMC4130609; doi:10.1371/journal.pone.0104124)
Supplement: File S4 — Contains 11 sequence alignment files from Fasta S1 to S11,for verification of the homologs of 10 reference genes and one validation gene rbcL . (ZIP) [file pone.0104124.s008.zip]

Archive with 12 entries (11 files):
- File S4/
- File S4/Fasta S1 ACT.fas
- File S4/Fasta S10 UBQ.fas
- File S4/Fasta S11 rbcL.fas
- File S4/Fasta S2 CYCL.fas
- File S4/Fasta S3 DNAJ.fas
- File S4/Fasta S4 EF1a.fas
- File S4/Fasta S5 EIF4A2.fas
- File S4/Fasta S6 H2A.fas
- File S4/Fasta S7 L2.fas
- File S4/Fasta S8 TIP41.fas
- File S4/Fasta S9 TUA.fas
