# Supplementary material for: Reference Gene Selection for Quantitative Real-Time PCR Normalization in Reaumuria soongorica
Source: PLoS One. 2014 Aug 12;9(8):e104124. doi: 10.1371/journal.pone.0104124 (PMC4130609; doi:10.1371/journal.pone.0104124)
Supplement: File S4 — Contains 11 sequence alignment files from Fasta S1 to S11,for verification of the homologs of 10 reference genes and one validation gene rbcL . (ZIP) [file pone.0104124.s008.zip › File S4/Fasta S1 ACT.fas]

>CL448.Contig2_A
GTGGAAAAATAAAAAACCGAAGTAAACAATGAAATAAAAAACGCAAGCTCGACTCAAATT
CATGAAAATCCTTTCTAGCCTAATATTTTACCAGCAAACAAAGAAGACCAATCAATCTCA
TCTAGCAAGAGGCACAACTGTAAAACAGACTGCTTGACAGAAATTAAATTCTGGGCAATC
AACAGATCTCTACAAAAATATTACAAAAAGCAGCAAGCAAAACAAAAAAGGAACAAGCAA
CATGCTGAAAATTTTCAACTCAACATTACCCACAATCCTAAAACTCCCATACTATTTTAA
GACATATACTCGCAATGACCCAAGTACAGCACAGTAGAAAATGTAAACATAACCCAACAT
CCATGAAAAGAAGAGAAGACACAAAAGGGGACCCGAAAAAAGTAGAAGACACAACCAGCA
TTCCCTTTCTGGAGAATAATAACCAAGGCCGCCATATAATCGTTGGCAGATCAGAAACAC
TTCCTGTGGACAATTGATGGACCAGACTCATCATACTCTGCCTTGGCAATCCACATCTGT
TGGAAAGTGCTGAGAGATGCCAAAATGGATCCTCCGATCCAAACACTGTACTTCCTCTCA
GGGGGTGCCACCACCTTGATCTTCATGCTACTTGGGGCAAGAGCAGTAATCTCCTTGCTC
ATTCTGTCAGCAATACCAGGGAACATAGTTGTACCACCACTAAGGACAATATTTCCATAG
AGGTCTTTCCTGATGTCCACATCACACTTCATGATGGAGTTATATGTGGTTTCATGGATT
CCAGCTGCTTCCATTCCGATCATTGATGGCTGGTAGAGCACCTCAGGACATCTAAATCTC
TCTGCACCGATGGTGATCACCTGACCGTCAGGGAGTTCATAGTTCTTCTCGACAGCAGAG
CTGGTCTTGGCGGTCTCTAGCTCCTGCTCATAGTCGAGAGCGATGTAGGCCAGTTTCTCC
TTTATGTCCCTTACGATTTCGCGTTCGGCTGTGGTGGTGAAAGAATATCCACGTTCTGTG
AGGATCTTCATGAGGTGGTCAGTGAGATCACGGCCAGCAAGGTCAAGACGAAGGATAGCG
TGAGGGAGGGCATATCCTTCATAAATGGGCACAGTGTGACTGACACCATCACCAGAGTCC
AGCACAATACCAGTTGTACGACCACTAGCATAGAGTGAAAGCACAGCCTGAATAGCAACA
TACATAGCAGGAGCATTAAAGGTCTCAAACATGATCTGTGTCATCTTTTCACGATTAGCC
TTTGGATTAAGTGGTGCTTCAGTCAAAAGAACCGGATGTTCTTCAGGAGCTACACGTAGC
TCATTATAGAAAGTATGATGCCAAATCTTCTCCATATCATCCCAGTTAGTCACGATACCG
TGCTCAATAGGGTATTTCAAGGTCAAGATACCACGTTTTGATTGAGCCTCATCGCCGACA
TATGCATCTTTTTGACCCATTCCGACCATCACACCAGTGTGACGAGGGCGACCAACAATA
CTGGGGAAGACAGCCCTGGGCGCATCATCTCCGGCAAATCCAGCCTTAACCATTCCAGTT
CCATTGTCACACACGAGTGGTTGGACATCCTCGGCCTCAGCCATCTTCTATCACCAACTG
ATAAACTAAGCGATAGAGCGATATAGGCTCTGCACGCCCCGAGTTTCAAAAGAGAGAGAG
ACAAAGAGGAGGATGTGAAGGAAACCAGGGAGGGAGGCACCGAGAAGAATAAAAAGAGAG
GAATAAAAATATTGACCAAAGGGAATTTAAGAAAACGGGAAGCC
>A5 Actin
------------------------------------------------------------
------------------------------------------------------------
------------------------------------------------------------
------------------------------------------------------------
------------------------------------------------------------
------------------------------------------------------------
------------------------------------------------------------
------------------------------------------------------------
------------------------------------------------------------
------------------------------------------------------------
------------------------------------------------------------
------------------------------------------------------------
------------------------------------------------------------
------------------------------------------------------------
------------------------------------------------------------
------------------------------------------------------------
------------------------------------------------------------
------------------------------------------------------------
-----------------TTCATAAATGGGYACAGTGTGACTGACACCATCACCAGAGTCC
AGCACAATACCAGTWGTACGACCACTAGCATAGAGTGAAAGCACAGCCTGAATAGCAACA
------------------------------------------------------------
------------------------------------------------------------
------------------------------------------------------------
------------------------------------------------------------
------------------------------------------------------------
------------------------------------------------------------
------------------------------------------------------------
------------------------------------------------------------
------------------------------------------------------------
-------------------------------------------
>A5_R
------------------------------------------------------------
------------------------------------------------------------
------------------------------------------------------------
------------------------------------------------------------
------------------------------------------------------------
------------------------------------------------------------
------------------------------------------------------------
------------------------------------------------------------
------------------------------------------------------------
------------------------------------------------------------
------------------------------------------------------------
------------------------------------------------------------
------------------------------------------------------------
------------------------------------------------------------
------------------------------------------------------------
------------------------------------------------------------
------------------------------------------------------------
-----------------------------------AGCAAGGTCAAGACGAAGGATAGCA
TGAGGGAGGGCATATCCTTCATAAATGGGYACAGTGTGACTGACACCATCACCAGAGTCC
AGCACAATACCAGTWGTAC-----------------------------------------
------------------------------------------------------------
------------------------------------------------------------
------------------------------------------------------------
------------------------------------------------------------
------------------------------------------------------------
------------------------------------------------------------
------------------------------------------------------------
------------------------------------------------------------
------------------------------------------------------------
-------------------------------------------
>Forward pirmer
------------------------------------------------------------
------------------------------------------------------------
------------------------------------------------------------
------------------------------------------------------------
------------------------------------------------------------
------------------------------------------------------------
------------------------------------------------------------
------------------------------------------------------------
------------------------------------------------------------
------------------------------------------------------------
------------------------------------------------------------
------------------------------------------------------------
------------------------------------------------------------
------------------------------------------------------------
------------------------------------------------------------
------------------------------------------------------------
------------------------------------------------------------
-----------------------------------AGCAAGGTCAAGACGAAGGA-----
------------------------------------------------------------
------------------------------------------------------------
------------------------------------------------------------
------------------------------------------------------------
------------------------------------------------------------
------------------------------------------------------------
------------------------------------------------------------
------------------------------------------------------------
------------------------------------------------------------
----------------------------------------
>Reverse primer
------------------------------------------------------------
------------------------------------------------------------
------------------------------------------------------------
------------------------------------------------------------
------------------------------------------------------------
------------------------------------------------------------
------------------------------------------------------------
------------------------------------------------------------
------------------------------------------------------------
------------------------------------------------------------
------------------------------------------------------------
------------------------------------------------------------
------------------------------------------------------------
------------------------------------------------------------
------------------------------------------------------------
------------------------------------------------------------
------------------------------------------------------------
------------------------------------------------------------
------------------------------------------------------------
----------------------------------------GCACAGCCTGAATAGCAACA
------------------------------------------------------------
------------------------------------------------------------
------------------------------------------------------------
------------------------------------------------------------
------------------------------------------------------------
------------------------------------------------------------
------------------------------------------------------------
------------------------------------------------------------
------------------------------------------------------------
--------------------------------------------
