# Supplementary material for: Reference Gene Selection for Quantitative Real-Time PCR Normalization in Reaumuria soongorica
Source: PLoS One. 2014 Aug 12;9(8):e104124. doi: 10.1371/journal.pone.0104124 (PMC4130609; doi:10.1371/journal.pone.0104124)
Supplement: File S4 — Contains 11 sequence alignment files from Fasta S1 to S11,for verification of the homologs of 10 reference genes and one validation gene rbcL . (ZIP) [file pone.0104124.s008.zip › File S4/Fasta S10 UBQ.fas]

>CL5323.Contig1_A_ubiqutin
TCGCTAATACTTGTAATTTTATTATTAAACAAAGAGAAAAATAAGCCATTTGCTCATGTC
CAGGATCCAAAACCCTAAATGACAAAGTGTCGATAAGAAAGTACCAAAAGTTGTAATTTA
AACAAAAAATACAACAGTAAAACTAGATAAAAATTATTCGAGACACAGAAACTGCCCATT
CGAACGCACTGAATTAATCACCACCGGCCTTCTGGTAAACATAAGTAAGACCACACTTAC
CACAGTAATGACGATCGAAGTGATTCGCCATAAAAGTTCCAGCACCACACTCGCTATTAG
GGCATTCCTTCCTCAATCTTTGTAGCTTTCCAGAATCATCGACTTTGTAGAACTGCAACA
CAGCGAGCTTCACTTTCTTATGCTTGTGCTTGATCTTCTTTGGCTTGGTGTATGTCTTCT
TCTTTCTCTTCTTAGCACCACCACGGAGACGGAGCACAAGGTGAAGGGTCG
>A6 UBQ
------------------------------------------------------------
------------------------------------------------------------
------------------------------------------------------------
-----------------------------------------------------CACTTAC
CACAGTAATGACGATCGAAGTGATTCGCCATAAAAGTTCCAGCWCCACACTCgCTATTAG
GGCATTCCTTCCTCAA--------------------------------------------
------------------------------------------------------------
--------------------------------------------------
>A6R
------------------------------------------------------------
------------------------------------------------------------
------------------------------------------------------------
-----------------------CCGGCCTTCTGGTAAACATAAGTAAGACCACACTTAC
CACAGTAATGACGATCGAAGTGATTCGCCATAAAAGTTCCAGCWC---------------
------------------------------------------------------------
------------------------------------------------------------
---------------------------------------------------
>Forward primer
------------------------------------------------------------
------------------------------------------------------------
------------------------------------------------------------
-----------------------CCGGCCTTCTGGTAAACATA-----------------
------------------------------------------------------------
------------------------------------------------------------
------------------------------------------------------------
---------------------------------------------------
>Reverse primer
------------------------------------------------------------
------------------------------------------------------------
------------------------------------------------------------
------------------------------------------------------------
--------------------------------------------------------TTAG
GGCATTCCTTCCTCAA--------------------------------------------
------------------------------------------------------------
---------------------------------------------------
