# Supplementary material for: Reference Gene Selection for Quantitative Real-Time PCR Normalization in Reaumuria soongorica
Source: PLoS One. 2014 Aug 12;9(8):e104124. doi: 10.1371/journal.pone.0104124 (PMC4130609; doi:10.1371/journal.pone.0104124)
Supplement: File S4 — Contains 11 sequence alignment files from Fasta S1 to S11,for verification of the homologs of 10 reference genes and one validation gene rbcL . (ZIP) [file pone.0104124.s008.zip › File S4/Fasta S11 rbcL.fas]

>Unigene19142_A
GAAAAAAAATATAAAATGAAGAATTTTTTTTTCGTACAATCTCGTCTAATAATTAACTCA
TAAATAATAAAAGAAAAAATCAGTCGAAGTTTTTAGTCCAATATGGAACAAAAAAGACAA
TATACAGGATGGGTAGAATGAGTTCTTATACATGACTCGATATCCATGTTTATCTACGGG
ATATCTCTATCGAAAAAAATACACCAATCCTAAGGATCCATAGGATTAATTGTGGATCCA
GCACAAAAATAGAAACGTTTAAGTTTTTTAGTCTTATATTTTGTTTATTGAAGATCTTGC
TTGTATATCTAGATAAGTCTCTATCAAAAATATATACAAGAGTTGGATTCGGCCCAATCT
TTTAATAAAAGATTGGGCCGAGCTTCATTTCAATTCAATTAAGGGACCAAACAGTGATTA
CTGGATTACAAAGTATCCATTGCTTCAAATTCAAATTTGATTTCCTTCCATACCTCACAA
GCAGCAGCTAGTTCAGGACTCCATTTGCAAGCCTCACGGATAATTTCGTTCCCCTCGCGA
GCAAGATCGCGCCCCTCATTACGAGCTTGTACACATGCTTCTAGAGCGACTCGATTCGCT
ACAGCACCCGGTGCATTTCCCCAAGGGTGTCCTAAAGTTCCTCCACCGAACTGTAGGACG
GAATCATCCCCAAAAATCTCGGTTAGAGCAGGCATATGCCAAACGTGAATACCCCCCGAA
GCTACAGGCAGAACGCCCGGTAGGGAAACCCAAGGTTGAGTGAAATAAATACCGCGACTT
CGGTCTTTTTCAATATAATCATCACGTAGTAAATCAACAAAGCCTAAAGTGATTTCTCTT
TCCCCTTCAAGTTTACCTACTACAGTACCAGCATGAATATGATCTCCACCAGACATACGT
AATGCTTTAGCTAGTACACGGAAATGTATACCATGATTCTTCTGTCTATCAATAACTGCA
TGCATTGCACGGTGGATGTGAAGAAGTAGGCCATTATCTCGGCAATAATGAGCCAAGCTC
GTATTTGCGGTGAATCCCCCGGTTAAGTAGTCATGCATTACGATAGGAACTCCCAATTCT
CTGGCAAATACCGCCCTTTTGATCATTTCTTCACATGTACCTGCAGTAGCATTCAAGTAA
TGCCCTTTGATTTCACCTGTTTCACCCTGTGCTTTAAAAATTGCTTCGGCACAAAATAAG
AAACGGTCTCTCCAACGCATAAATGGTTGGGAGTTCACGTTTTCATCATCTTTTGTAAAA
TCAAGTCCACCGCGAAGACATTCATAAACTGCTCGACCGTAGTTCTTAGCGGATAACCCC
AATTTCGGTTTAATAGTACATCCCAATAGGGGACGGCCATATTTGTTCAATTTATCTCTT
TCAACCTGTATACCGTGAGGCGGTCCTTGGAAAGTTTTCGTATAAGAAGTAGGGATTCGC
AAATCCTCCAAACGTAGAGCACGTAGGGCTTTGAACCCAAATACATTACCCACAATGGAA
GTAAACATGTTAGTAACGGAACCTTCTTCAAAAAGGTCTAATGGATAAGCCACATAACAA
ATATATTGATTTTCTTCTCCAGCAACAGGCTCGATGTGGTAGCATCGTCCTTTGTAACGA
TCAAGGCTGGTAAGTCCATCGGTCCACACAGTTGTCCATGTACCAGTAGAAGATTCAGCA
GCTACTGCGGCTCCTGCTTCCTCCGGCGGAACTCCAGGTTGAGGAGTTACTCGGAATGCT
GCCAAGATATCAGTATCTTTGGTTTCATACTCAGGAGTATAATAAGTCAATTTGTAATCT
TTAACACCAGCTTTGAATCCAACACTTGCTTTAGTCTCTGTTTGTGGTGACATAAGTCCC
TCCCTACAACTCATGAATTAAAAATTCTCACAACAACAAGGTCTACTCGACGTGAATTCG
GCGTTAATGAAACCTTTTACAGGAATCTTTCATCCAATTCTAAACTCCAATTATCAACTA
ATCAAAAGGATTCGTTATTAGACCATGGTATTTGATTCGCCAAATACATCATTATTTTAT
ACTCTTTCATATATATGGCGCAACCCAACTGTTCTTTTTCAAGTTTCTAATCTTTGACTT
TTTTGAATCGAAATGCCTAAATAAATTCACTCTTGACAGTGATATATGTTGTATATGTAA
ATCCTAGAGATGAAAAGATGCGGAATTTCTCCATGAAAGATTATAAAAAAAAAAAAAGAA
TAGGCTAGAAATAAATCAATATACTAAATAAGAAAAAGGGGACAATACAATAGAAATAAT
GAATCATAAATTCAATTGAGTTTAGAGTTTAGGTTCGAATTGTATAGATAATATAGGCGG
ATTCTTCTATAATGATAGAGAAATAAAAGACTTTCTCAAGATTTTTGTTCATCCACTTTC
TATTTTGAAAATAGGTTGGTTGAACTTGAAAAGTCACTCATTGAAATTTAAATAATACAG
AAATAGAAGAAATCAAAAATAGAATTGGATTCAGTTGAATGAAATCGAGTGCTAACTTCC
ATTTCTTATTAAATTAACCGATCCACTTTTTATCGGACATTTCTTTTTTTTTATTCGATA
ATTTTCATTTTCGCAAAAAATTTCGACATATTTTACTTTATTATATTATGAGAATAAATC
CTACTACTTCTGGTCCTGGGGTTTCCACACTTGAAAAGAAAAACCTGGGACGTATTGCTC
AAATCATTGGTCCGGTACTGGACGTAGCTTTTCCACCAGGCAAGATGCCTAATATTTATA
ACGCTCTGGTAGTTAAGGGCCGAGATACTGCGGGTCAACCAATTAATGTGACTTGTGAAG
TACAACAATTGTTAGGAAATAATCGAGTCAGGGCTGTAGCTATGAGTGCTACAGAGGGTT
TAATGCGAGGAATGGAAGTGATTAACACAGGAGCTCCTTTAAGTGTTCCAGTCGGCGGAG
CGACTCTCGGACGAATTTTTAACGTACTTGGAGAGCCTGTTGATAATTTAGGTCCTGTAG
ATACTCGCACAACATCTCCTATTCATAGATCTGCACCCGCCTTTATACAATTAGATACAA
AATTATCTATTTTTGAAACAGGAATTAAAGTAGTAGATCTTTTAGCCCCTTATCGGCGTG
GTGGAAAAATCGGACTATTCGGGGGAGCTGGAGTGGGTAAAACAGTTCTCATTATGGAAT
TGATCAACAACATTGCAAAAGCTCACGGAGGTGTATCTGTATTTGGCGGAGTAGGTGAAC
GTACTCGTGAAGGAAATGATCTTTACATGGAAATGAAAGAATCTGGAGTTATTAATGAAC
AAAATATTGCAGAATCCAAAGTGGCTCTCGTCTACGGTCAAATGAATGAACCGCCCGGAG
CTCGTATGAGAGTTGGTTTGACTGCCCTAACTATGGCGGAATATTTCCGAGATGTTAATG
AACAAGACGTACTTCTATTTATCGACAATATTTTTCGTTTCGTCCAAGCAGGATCTGAAG
TATCTGCCTTATTGGGCAGAATGCCTTCCGCTGTGGGTTATCAACCTACCCTTAGTACCG
AAATGGGCTCTTTACAAGAAAGAATTACTTCTACCAAAGAAGGGTCCATAACTTCAATTC
AAGCAGTTTATGTACCTGCAGACGATTTGACCGACCCCGCTCCTGCCACGACATTTGCAC
ATTTAGATGCAACTACTGTACTATCAAGAGGATTAGCCGCCAAAGGCATCTATCCAGCAG
TAGATCCTTTAGATTCAACGTCAACTATGCTCCAACCTCGAATCGTTGGTGAGGAACATT
ATGAAACTGCGCAAAGAGTTAAGGAAACTTTACAACGTTACAAAGAACTTCAGGACATTA
TAGCTATCCTTGGGTTGGACGAGTTATCCGAAGAAGATCGTTTAACCGTAGCAAGAGCGC
GAAAAATTGAACGTTTCTTATCACAACCCTTTTTCGTAGCAGAAGTATTTACCGGTTCTC
CAGGAAAATATGTTGGTTTAGCAGAAACAATTAGAGGTTTTCAATTGATCCTTTCCGGAG
AATTTGACGGTCTTCCTGAACAGGCCTTTTATTTGGTAGGTAACATCGATGAAGCTACCA
CGAAAGCTATGAACTTAGAAATGGAGAGCAAATTGAAGAAATGACCTTAAATCTTTGTGT
ACTGACTCCTAATCGAATTATTTGGGATTCAGAAGTAAAAGAAATCATTTTATCTACGAA
TAGTGGCCAAATCGGCGTATTACCAAACCACGCTCCTATTGCCACAGCTGTAGATATAGG
TATTTTAAGAATACGCCTTAACGACCAATGGTTAACGATGGCTCTGATGGGTGGTTTTGC
TAGAATAGGTAATAATGAGATCACTATTTTAGTCAATGATGCTGAGAAGGGTAGTGACAT
TGATCCACAAGAAGCTCAGCAAACTATGAAAACAGCAGAAGATAACTTGAGGAAAGCAGA
TGGCAAGAGACAAACAATTGAGGCAAATCTAGCTCTCAGACGAGCTAGGACGCGGGTAGA
GGCTATCAATATGATTTCGTAACTAATGGGTGCGCCCGCATAAGGAAGTTCTGTGTATAT
ACCTTAGAATATAAAAATATAAGAATTCTAATAAGAAAGAAAATCAAAAAGAATCGGATT
CGGATGCAACAACAAAAAAACGAACAATTAAAAAAGGACATCGAAATCAAATCGAAATGA
TAAAAATGAAAAAGAATTTCATTCTTTTATTGAATTGAATAGTTTGAATACTATTAATAG
TCATAGGATGAGTCGAAAAACTTATTAGATACCGTTGACTCCGGTATCTAATAAGTTATA
CCTACTATTGGATTTGAACCAATGACTCCCGCCGTATGAAAGCAATACTCTACCGCTGAG
TTAAGTAGGTCATTTAGCATCACAAAGATAAAAAATGGAACCCATGGCTTGAATTATAAA
TATAATATGACTTATTAAGCAATACCAATCAAAGAGGTCAAAAAACTAGGATATTGGATC
GTAAAATATTCATCTTGACAACAAATTAACTACATGTTAAAATATGTAACACAAACAAAA
AAGGGCTATAGCTCAGTTTGGTAGAGCACCTCGTTTACACGCGCGCCAATGTTTTTCAGG
GGAGTCCATCATGCGATCAAAAGAATTGATCTTCTTGATAAATCAATGTCTTACTCCATC
ATTTTGAGGAAACAAGAGAACAATAGCCTGACAATGAGTTCGGTCCAATTGGGGTGTCCA
TTTTGTCACCAAATAGACCCCATTATTGATTTGAGATATTGATAGGGTAAATATCAAGCC
GATTCAATGCTAGGCATAATGAGTATAAGGGCCTCAAAAAATCTCTTTTTGTCCTATGAA
CTTGAAGGTGTATGAAGTTTCATATTTGATGCTTTAATTTAAGCAGAACGATAGAGACTC
CATTCAATTTTTATTGAAATTTATCTAGGCCAAAGGCAGACCTACGTCAAGATAACCCCC
TTCTTTGAAAAACTTTGGTAGTGCTTCTGAGTCCGAACCAAAATAATGAATCAGAGCACA
TGGAACCATTTTCTTTCTGTCAAGAAAAAAAATATGGTAGACTAACTGATATTTATATCA
GTTAATGAAAGAGCCCAATGCAAAAAAAATGCATGTTGGGTCTTTGAAACAGTTCGAATC
ATTTTGATAATAATCAGTTTGATCTGTTTTACCGAGAAGGTCTACGGTTCGAGTCCGTAT
AGCCCTAATATTTCATTCTTTTTCTTCGAATTTGATTCGAAGAATTTGATTCGAAAGAAA
ATCGAAGGAAGTAAGTTAAGTGTAATGAAAAAAGTAAAGTCAATTAATCTTTAACCGTGA
GATGTTGCGCAGTAAACAACTCAAACTAGATAGACG
>A3 rbcL
------------------------------------------------------------
------------------------------------------------------------
------------------------------------------------------------
------------------------------------------------------------
------------------------------------------------------------
------------------------------------------------------------
------------------------------------------------------------
------------------------------------------------------------
------------------------------------------------------------
------------------------------------------------------------
------------------------------------------------------------
------------------------------------------------------------
------------------------------------------------------------
------------------------------------------------------------
------------------------------------------------------------
------------------------------------------------------------
------------------------------------------------------------
------------------------------------------------------------
------------------------------------------------------------
------------------------------------------------------------
------------------------------------------------------------
------------------------------------------------------------
------------------------------------------------------------
------------------------------------------------------------
--------------------------------------------------------GGAA
GTAAACATGTTAGTAACGGAACCTTCTTCAAAAAGGTCTAATGGATAAGCCACATAACAA
ATATATTGATTTTCTTCTCCAGCAACAGGCTCGATGTGGTAGCATCGTCCTTTGTAACGA
TCAAGGCTGGTAAGTCCATCGGTCCACACAGTTGTC------------------------
------------------------------------------------------------
------------------------------------------------------------
------------------------------------------------------------
------------------------------------------------------------
------------------------------------------------------------
------------------------------------------------------------
------------------------------------------------------------
------------------------------------------------------------
------------------------------------------------------------
------------------------------------------------------------
------------------------------------------------------------
------------------------------------------------------------
------------------------------------------------------------
------------------------------------------------------------
------------------------------------------------------------
------------------------------------------------------------
------------------------------------------------------------
------------------------------------------------------------
------------------------------------------------------------
------------------------------------------------------------
------------------------------------------------------------
------------------------------------------------------------
------------------------------------------------------------
------------------------------------------------------------
------------------------------------------------------------
------------------------------------------------------------
------------------------------------------------------------
------------------------------------------------------------
------------------------------------------------------------
------------------------------------------------------------
------------------------------------------------------------
------------------------------------------------------------
------------------------------------------------------------
------------------------------------------------------------
------------------------------------------------------------
------------------------------------------------------------
------------------------------------------------------------
------------------------------------------------------------
------------------------------------------------------------
------------------------------------------------------------
------------------------------------------------------------
------------------------------------------------------------
------------------------------------------------------------
------------------------------------------------------------
------------------------------------------------------------
------------------------------------------------------------
------------------------------------------------------------
------------------------------------------------------------
------------------------------------------------------------
------------------------------------------------------------
------------------------------------------------------------
------------------------------------------------------------
------------------------------------------------------------
------------------------------------------------------------
------------------------------------------------------------
------------------------------------------------------------
------------------------------------------------------------
------------------------------------------------------------
------------------------------------------------------------
------------------------------------------------------------
------------------------------------------------------------
------------------------------------------------------------
------------------------------------------------------------
------------------------------------------------------------
------------------------------------------------------------
------------------------------------------------------------
------------------------------------------------------------
------------------------------------------------------------
------------------------------------------------------------
------------------------------------
>A3R
------------------------------------------------------------
------------------------------------------------------------
------------------------------------------------------------
------------------------------------------------------------
------------------------------------------------------------
------------------------------------------------------------
------------------------------------------------------------
------------------------------------------------------------
------------------------------------------------------------
------------------------------------------------------------
------------------------------------------------------------
------------------------------------------------------------
------------------------------------------------------------
------------------------------------------------------------
------------------------------------------------------------
------------------------------------------------------------
------------------------------------------------------------
------------------------------------------------------------
------------------------------------------------------------
------------------------------------------------------------
------------------------------------------------------------
------------------------------------------------------------
------------------------------------------------------------
------------------------------------------------------------
---------------AGAGCACGTAGGgCTTTGAACCCAAATACATTACCCACAATGGAA
GTAAACATGTTAGTAACGGAACCTTCTTCAAAAAGGTCTAATGGATAAGCCACATAACAA
ATATATTGATTTTCTTCTCCAGCAACAGGCTCGATGTGGTAGCATCGTCCTTTGTAACGA
T-----------------------------------------------------------
------------------------------------------------------------
------------------------------------------------------------
------------------------------------------------------------
------------------------------------------------------------
------------------------------------------------------------
------------------------------------------------------------
------------------------------------------------------------
------------------------------------------------------------
------------------------------------------------------------
------------------------------------------------------------
------------------------------------------------------------
------------------------------------------------------------
------------------------------------------------------------
------------------------------------------------------------
------------------------------------------------------------
------------------------------------------------------------
------------------------------------------------------------
------------------------------------------------------------
------------------------------------------------------------
------------------------------------------------------------
------------------------------------------------------------
------------------------------------------------------------
------------------------------------------------------------
------------------------------------------------------------
------------------------------------------------------------
------------------------------------------------------------
------------------------------------------------------------
------------------------------------------------------------
------------------------------------------------------------
------------------------------------------------------------
------------------------------------------------------------
------------------------------------------------------------
------------------------------------------------------------
------------------------------------------------------------
------------------------------------------------------------
------------------------------------------------------------
------------------------------------------------------------
------------------------------------------------------------
------------------------------------------------------------
------------------------------------------------------------
------------------------------------------------------------
------------------------------------------------------------
------------------------------------------------------------
------------------------------------------------------------
------------------------------------------------------------
------------------------------------------------------------
------------------------------------------------------------
------------------------------------------------------------
------------------------------------------------------------
------------------------------------------------------------
------------------------------------------------------------
------------------------------------------------------------
------------------------------------------------------------
------------------------------------------------------------
------------------------------------------------------------
------------------------------------------------------------
------------------------------------------------------------
------------------------------------------------------------
------------------------------------------------------------
------------------------------------------------------------
------------------------------------------------------------
------------------------------------------------------------
------------------------------------------------------------
------------------------------------------------------------
------------------------------------------------------------
------------------------------------------------------------
------------------------------------------------------------
------------------------------------------------------------
------------------------------------------------------------
------------------------------------
>Forward primer
------------------------------------------------------------
------------------------------------------------------------
------------------------------------------------------------
------------------------------------------------------------
------------------------------------------------------------
------------------------------------------------------------
------------------------------------------------------------
------------------------------------------------------------
------------------------------------------------------------
------------------------------------------------------------
------------------------------------------------------------
------------------------------------------------------------
------------------------------------------------------------
------------------------------------------------------------
------------------------------------------------------------
------------------------------------------------------------
------------------------------------------------------------
------------------------------------------------------------
------------------------------------------------------------
------------------------------------------------------------
------------------------------------------------------------
------------------------------------------------------------
------------------------------------------------------------
------------------------------------------------------------
---------------AGAGCACGTAGGGCTTTGAA-------------------------
------------------------------------------------------------
------------------------------------------------------------
------------------------------------------------------------
------------------------------------------------------------
------------------------------------------------------------
------------------------------------------------------------
------------------------------------------------------------
------------------------------------------------------------
------------------------------------------------------------
------------------------------------------------------------
------------------------------------------------------------
------------------------------------------------------------
------------------------------------------------------------
------------------------------------------------------------
------------------------------------------------------------
------------------------------------------------------------
------------------------------------------------------------
------------------------------------------------------------
------------------------------------------------------------
------------------------------------------------------------
------------------------------------------------------------
------------------------------------------------------------
------------------------------------------------------------
------------------------------------------------------------
------------------------------------------------------------
------------------------------------------------------------
------------------------------------------------------------
------------------------------------------------------------
------------------------------------------------------------
------------------------------------------------------------
------------------------------------------------------------
------------------------------------------------------------
------------------------------------------------------------
------------------------------------------------------------
------------------------------------------------------------
------------------------------------------------------------
------------------------------------------------------------
------------------------------------------------------------
------------------------------------------------------------
------------------------------------------------------------
------------------------------------------------------------
------------------------------------------------------------
------------------------------------------------------------
------------------------------------------------------------
------------------------------------------------------------
------------------------------------------------------------
------------------------------------------------------------
------------------------------------------------------------
------------------------------------------------------------
------------------------------------------------------------
------------------------------------------------------------
------------------------------------------------------------
------------------------------------------------------------
------------------------------------------------------------
------------------------------------------------------------
------------------------------------------------------------
------------------------------------------------------------
------------------------------------------------------------
------------------------------------------------------------
------------------------------------------------------------
------------------------------------------------------------
------------------------------------------------------------
------------------------------------------------------------
------------------------------------------------------------
------------------------------------------------------------
------------------------------------------------------------
------------------------------------------------------------
------------------------------------------------------------
------------------------------------------------------------
------------------------------------------------------------
------------------------------------------------------------
------------------------------------------------------------
------------------------------------
>Reverse primer
------------------------------------------------------------
------------------------------------------------------------
------------------------------------------------------------
------------------------------------------------------------
------------------------------------------------------------
------------------------------------------------------------
------------------------------------------------------------
------------------------------------------------------------
------------------------------------------------------------
------------------------------------------------------------
------------------------------------------------------------
------------------------------------------------------------
------------------------------------------------------------
------------------------------------------------------------
------------------------------------------------------------
------------------------------------------------------------
------------------------------------------------------------
------------------------------------------------------------
------------------------------------------------------------
------------------------------------------------------------
------------------------------------------------------------
------------------------------------------------------------
------------------------------------------------------------
------------------------------------------------------------
------------------------------------------------------------
------------------------------------------------------------
------------------------------------------------------------
----------------CATCGGTCCACACAGTTGTC------------------------
------------------------------------------------------------
------------------------------------------------------------
------------------------------------------------------------
------------------------------------------------------------
------------------------------------------------------------
------------------------------------------------------------
------------------------------------------------------------
------------------------------------------------------------
------------------------------------------------------------
------------------------------------------------------------
------------------------------------------------------------
------------------------------------------------------------
------------------------------------------------------------
------------------------------------------------------------
------------------------------------------------------------
------------------------------------------------------------
------------------------------------------------------------
------------------------------------------------------------
------------------------------------------------------------
------------------------------------------------------------
------------------------------------------------------------
------------------------------------------------------------
------------------------------------------------------------
------------------------------------------------------------
------------------------------------------------------------
------------------------------------------------------------
------------------------------------------------------------
------------------------------------------------------------
------------------------------------------------------------
------------------------------------------------------------
------------------------------------------------------------
------------------------------------------------------------
------------------------------------------------------------
------------------------------------------------------------
------------------------------------------------------------
------------------------------------------------------------
------------------------------------------------------------
------------------------------------------------------------
------------------------------------------------------------
------------------------------------------------------------
------------------------------------------------------------
------------------------------------------------------------
------------------------------------------------------------
------------------------------------------------------------
------------------------------------------------------------
------------------------------------------------------------
------------------------------------------------------------
------------------------------------------------------------
------------------------------------------------------------
------------------------------------------------------------
------------------------------------------------------------
------------------------------------------------------------
------------------------------------------------------------
------------------------------------------------------------
------------------------------------------------------------
------------------------------------------------------------
------------------------------------------------------------
------------------------------------------------------------
------------------------------------------------------------
------------------------------------------------------------
------------------------------------------------------------
------------------------------------------------------------
------------------------------------------------------------
------------------------------------------------------------
------------------------------------------------------------
------------------------------------------------------------
------------------------------------------------------------
------------------------------------------------------------
------------------------------------------------------------
------------------------------------
