# Supplementary material for: Reference Gene Selection for Quantitative Real-Time PCR Normalization in Reaumuria soongorica
Source: PLoS One. 2014 Aug 12;9(8):e104124. doi: 10.1371/journal.pone.0104124 (PMC4130609; doi:10.1371/journal.pone.0104124)
Supplement: File S4 — Contains 11 sequence alignment files from Fasta S1 to S11,for verification of the homologs of 10 reference genes and one validation gene rbcL . (ZIP) [file pone.0104124.s008.zip › File S4/Fasta S2 CYCL.fas]

>Unigene10547_A   cyclophilin
TGCCGGTAAATATCAATAAATATCAATGAATACCGCGATATTACATATCGCAAGCTCAAA
ATCCACTACAAATCAACGATATATCAATATATTGATCAATACTTAATTCCATAGCTTGAA
CCAGGCTTGTTTGATCAGAGGTCGACTCGAATTTGCCTTGTTTTACAAGTCTCGTCCATG
GTTTGATTCACACGACAAATGGAGTGATTAATGTACAATCTCATCCCTGATTCATCAGCG
GCTCAAATCCCCTTCAAGAGCCTAATAATGTTAGATGTTCCCAAAGTCAAGCTAGAAGGG
AAAAAACGAGGGAGGGAAACTCGAATTAAAGTGTAACAGGTGAAAATTGTATCTAAAATA
AGCAAAATCTCTCTTTTCAACGCAACAGAAACGAACAGCAAATCAAATGGATGCATATCG
TTTTTGACAACTATAGTCTATGGCTCCGCATTTCCTCAGGATGTAGCATGTATGAATAAA
TTACAGAGGAAGCTCCCCACTATCAGCTATAACAACCTTGCTTTTAGGTTGACCACTCTG
CCTGCCTTCGGCTTCAACCTTGTAAACAACATCCATTCCAGATAATACTTTGCCAAACAC
CACATGCCTGCCGTCCAACCAGCTGGTGGTGACTGTAGTGATGAAGAACTGTGACCCATT
AGTATCGGGACCAGCATTGGCCATGGATAGGAGCCCAGGTCCAGTGTGCTTCAGCTTGAA
GTTCTCGTCTTCAAACTTGGTTCCATAGATTGACTCACCGCCTCTTCCATCCCCAAGAGT
AAAATCACCCCCCTGAAGCATGAAGCTAGGAATAATCCTGTGGAATGTGCTACCTTTGTA
GTGCAATGGCTTTCCAGATTTTCCAGTGCCTTTCTCCCCTGTGCACAATGCTCTGAAGTT
CTCAACTGTTTTAGGGACTGTCTTTCCAAAGAGACCCATAACTATTCGACCAGCTGGTTT
CCCCTCAATTTCGACATCGAAGAAGACTTTGTGAGTCACTTCCTTCAAATCTTTCTGCGA
CTTCTTTGCCTGAATTGAAGATAAGGTTCCGAAGAAAACCAAACACCAGATCAAGGCGAC
AGAGATTGCCTTCATACTTCCGACTCTCACTCTCCCTCTGTTTCTCTGAGATCGGTGCAC
AAAATTAGTAGCAACAGTGATTAGGTATGGAGTTTGCCAAAATGAATGAATCG
>A2_CYCL
------------------------------------------------------------
------------------------------------------------------------
------------------------------------------------------------
------------------------------------------------------------
------------------------------------------------------------
------------------------------------------------------------
------------------------------------------------------------
------------------------------------------------------------
------------------------------------------------------------
------------------------------------------------------------
------------------------------------------------------------
------------------------------------------------------------
------------------------------------------------------------
------------------------------------------------------------
-----ATGGCTTTCCAGATTTTCCAGTGCCTTTCTCCCCTGTGCACAATGCTCTGAAGTT
CTCAACTGTTTTAGGGACTGTCTTTCCAAAGAGACCCATAACTATTCGACCAGCTGGTTT
CCCCTCAATTTCGACATCGAAGAAGACTTTGTGAGTCACTTCCTTCAAATCTTTCTGCGA
CTTCTTTGCCTGAATTGAAGATAAGGTTCCGAAGAAAACCAAACACCAGATCAAGGC---
------------------------------------------------------------
------------------------------------------------------------
--
>A2R
------------------------------------------------------------
------------------------------------------------------------
------------------------------------------------------------
------------------------------------------------------------
------------------------------------------------------------
------------------------------------------------------------
------------------------------------------------------------
------------------------------------------------------------
------------------------------------------------------------
------------------------------------------------------------
------------------------------------------------------------
------------------------------------------------------------
------------------------------------------------------------
----------CCCTGAAGCATGAAGCTAGGAATAATCCTGTGGAATGTGCTACCTTTGTA
GTGCAATGGCTTTCCAGATTTTCCAGTGCCTTTCTCCCCTGTGCACAATGCTCTGAAGTT
CTCAACTGTTTTAGGGACTGTCTTTCCAAAGAGACCCATAACTATTCGACCAGCTGGTTT
CCCCTCAATTTCGACATCGAAGAAGACTTTGTGAGTCACTTCCTTCAAATCTTTCTGCGA
CTTCTTTG----------------------------------------------------
------------------------------------------------------------
------------------------------------------------------------
--
>Forward primer
------------------------------------------------------------
------------------------------------------------------------
------------------------------------------------------------
------------------------------------------------------------
------------------------------------------------------------
------------------------------------------------------------
------------------------------------------------------------
------------------------------------------------------------
------------------------------------------------------------
------------------------------------------------------------
------------------------------------------------------------
------------------------------------------------------------
------------------------------------------------------------
----------CCCTGAAGCATGAAGCTAGG
>Reverse primer
------------------------------------------------------------
------------------------------------------------------------
------------------------------------------------------------
------------------------------------------------------------
------------------------------------------------------------
------------------------------------------------------------
------------------------------------------------------------
------------------------------------------------------------
------------------------------------------------------------
------------------------------------------------------------
------------------------------------------------------------
------------------------------------------------------------
------------------------------------------------------------
------------------------------------------------------------
------------------------------------------------------------
------------------------------------------------------------
------------------------------------------------------------
-------------------------------------ACCAAACACCAGATCAAGGC
