# Supplementary material for: Reference Gene Selection for Quantitative Real-Time PCR Normalization in Reaumuria soongorica
Source: PLoS One. 2014 Aug 12;9(8):e104124. doi: 10.1371/journal.pone.0104124 (PMC4130609; doi:10.1371/journal.pone.0104124)
Supplement: File S4 — Contains 11 sequence alignment files from Fasta S1 to S11,for verification of the homologs of 10 reference genes and one validation gene rbcL . (ZIP) [file pone.0104124.s008.zip › File S4/Fasta S3 DNAJ.fas]

>Unigene46962_A_Dnaj
TGTGGGACAAATTACTAGTAGTAATTATTAAACAAAAGGACATTATGATGCGTACATACA
TACAAGCTAATTGATTATCTCAGCGCGCCTACAAAAACAGGCTTTCTTTTAGCTTAGCTA
GCTACTAATTCTAACAA------------TTATCTAACCACTACCAGCATTGATCAGTCT
CCCAGTTCCGGCCGCTATACCCACCTGAAAGACCCGAAACCAATCTCGAACCAACAACAT
CTATAGTACTAAGCCTTCTTGACAAGAAAAGATCTCGATCATAACTCGCTCTTTTACCCG
GATCCGATAAGGTCAAATAGGCATCATGAATCTTCATAAATTGATCGCTACTACTACTAC
TACTACCGCAGCAATTACCATGGTTTTGTTGTACAACATCAGGGTGACAAGCTCTTGCCA
GTCTTCTATATGCTTTCTTTATCTCGTTACATGATGCTGTTGCTGGAATTCCTAGTACTT
CGTACAACGTTGTTGTTGTTGTTGATGAATTTGATGGTGTTGTTCTTGTTCTGCAGTTAG
TGTAAGCGGATGTGATGGTGGTGGCTGTGGATGGTCGTTTGGGAAAATTAGTTGTGGTTT
TATGATTAGTAGAGGTGATTGCGGGGGTAGGGAAAAGAGATGAGGTGCCTAAGAATGAGT
TTGATGAGACTAAGGTAGCCATATATCTTCAATTTGTGACTGTTGACAAGATTAGAAGAG
TGAAGTGACTGAGTGAGTGAATGAAGTGAGCTGAGGATTTCTTAGGAAGATAGATACTAG
AGAATTTTTTAGGAAGGTTTCGGAGAGAATATTTCTCGGTGGGAAAGGCGG
>A11 Dnaj
------------------------------------------------------------
---------------------------------------------------GCtTAGCTA
GCTACTAATTCTAACAAAAAAAAAAAAAATTATCTAACCACTACCAGCATTGATCAGTCT
CCCAGTTCCGGCCGCTATACCCACCTGAAAGACCCGAAACCAATC---------------
------------------------------------------------------------
------------------------------------------------------------
------------------------------------------------------------
------------------------------------------------------------
------------------------------------------------------------
------------------------------------------------------------
------------------------------------------------------------
------------------------------------------------------------
------------------------------------------------------------
------------------------------------------------------------
----------------------
>A11R
------------------------------------------------------------
------------GATTATCTCAGCGCGCCTACAAAAACAGGCTTTCTTTTAGCtTAGCTA
GCTACTAATTCTAACAAAAAAAAAAAAAATTATCTAACCACTACCAGCATTGATCAGTCT
CCCAGTTCCGGCCG----------------------------------------------
------------------------------------------------------------
------------------------------------------------------------
------------------------------------------------------------
------------------------------------------------------------
------------------------------------------------------------
------------------------------------------------------------
------------------------------------------------------------
------------------------------------------------------------
------------------------------------------------------------
---------------------------------------------------
>Forward primer
------------------------------------------------------------
------------GATTATCTCAGCGCGCCTAC
>Reverse primer
------------------------------------------------------------
------------------------------------------------------------
------------------------------------------------------------
-------------------------TGAAAGACCCGAAACCAATC
