# Supplementary material for: Reference Gene Selection for Quantitative Real-Time PCR Normalization in Reaumuria soongorica
Source: PLoS One. 2014 Aug 12;9(8):e104124. doi: 10.1371/journal.pone.0104124 (PMC4130609; doi:10.1371/journal.pone.0104124)
Supplement: File S4 — Contains 11 sequence alignment files from Fasta S1 to S11,for verification of the homologs of 10 reference genes and one validation gene rbcL . (ZIP) [file pone.0104124.s008.zip › File S4/Fasta S4 EF1a.fas]

>Unigene18820_A
CTTCCTCCAGAGAAAAACATCAAGAAAAATTAGCCTCAACATGGCTATCAGCTCACGAAC
CACGCAAGATAAAACACAACTGATATATTGAAGCAATAGCAATAAAACACAATAAATATT
TCTGCCCCATTATCTCAAAAGACATTTAACTTGCAATAGCAAATAACTTGCAATGGCAAG
AACGAAACCACAAAGAACATAGAGCTTAATCATAAGAAATGCAAACAAAATCTTTTCCTT
GTAGTTGGTATCCCTCTCTCCCTCCCTCCCTCCCCCTTGGAGCACACCAAAATGGTGGAT
CATAATCTATATCTTGTTGAAGGCAATAATATCACAGCTCTGGACATACTCATTGATTGG
CTCCTCCATTAGACGATCCTCAATGAGTTCGTCGATTGAAACCAAATCATCAACAATGGT
CATCATGATCGTCAATTTCTTAATACCATAACCAACTGGAACAAGTTTTGAAGCACCCCA
GGTTAATCCTTCCATCTGAACACTCCTCACTGCTTCTTCAAGCTTCTGCATGTCGGTTTC
ATCATCCCATGGCTTGACTTCCAACAAGACAGATGACTTGCCAGATTCCTTGGGCTTCTT
TCCAGAAGCCTTAGCAGCAGCTGCACGTTCTTCAGCAGCTTTCTTCTCTTCTTCTGTCTC
CTCTCCAAAGAGATCAACATCATCATCGTCGTCATCCTCAGCAGCGGCGGCCTTGGAGTC
AGCGGCCGGAGGAGTAGCAACATCCTCGGGAACTGGAGCAGATCCCTCAACGGTAACATC
ACCGCCCTCACCAGAGACACCAGAGATCCTCAGAAGAGCATCAATATGGTTGTACCAACG
GGATACATTAACAAACGTAGATGGTGGTGGGCTAGGAATAGCAGAAAAGACAGTGACATC
ATCCTTTGATGCTTGGTATCCAGTGATGTAACTCCTAGAAAGGAGGTAATCATCAAGCCT
CTTGAGACCATCTTCAGAACTGAGGTTGTAGAAGACGGTAGCCATTGCAACAATTCTGGT
GTTTATTCCTGGGGAGATAGAGAGAGTAGGATGCAGCGACGGCGGAAAGAAAGAGTAAGC
AGGGTTTATGCTTTATTTGCTGCTGTGAGAATGGAAGATTCTGCAAG
>A10 EF1a
------------------------------------------------------------
------------------------------------------------------------
------------------------------------------------------------
------------------------------------------------------------
------------------------------------------------------------
------------------------------------------------------------
------------------------------------------------------------
------------------------------------------------------------
---------------------------------------AAGCTTCTGCATGTCGGTTTC
ATCATCCCATGGCTMGACTTCCAACAAGACAGATGACTTGCMAGATTCCTTGGGCTTCTT
TCC---------------------------------------------------------
------------------------------------------------------------
------------------------------------------------------------
------------------------------------------------------------
------------------------------------------------------------
------------------------------------------------------------
------------------------------------------------------------
------------------------------------------------------------
-----------------------------------------------
>A10R
------------------------------------------------------------
------------------------------------------------------------
------------------------------------------------------------
------------------------------------------------------------
------------------------------------------------------------
------------------------------------------------------------
------------------------------------------------------------
-------------------------------------------------------CCCCA
GGTTAATCCTTCCATCTGAACACTCCTCACTGCTTCTTCAAGCTTCTGCATGTCGGTTTC
ATCATCCCATGGCTMGACT-----------------------------------------
------------------------------------------------------------
------------------------------------------------------------
------------------------------------------------------------
------------------------------------------------------------
------------------------------------------------------------
------------------------------------------------------------
------------------------------------------------------------
------------------------------------------------------------
-----------------------------------------------
>Forward primer
------------------------------------------------------------
------------------------------------------------------------
------------------------------------------------------------
------------------------------------------------------------
------------------------------------------------------------
------------------------------------------------------------
------------------------------------------------------------
-------------------------------------------------------CCCCA
GGTTAATCCTTCCAT---------------------------------------------
------------------------------------------------------------
------------------------------------------------------------
------------------------------------------------------------
------------------------------------------------------------
------------------------------------------------------------
------------------------------------------------------------
------------------------------------------------------------
------------------------------------------------------------
------------------------------------------------------------
-----------------------------------------------
>Reverse primer
------------------------------------------------------------
------------------------------------------------------------
------------------------------------------------------------
------------------------------------------------------------
------------------------------------------------------------
------------------------------------------------------------
------------------------------------------------------------
------------------------------------------------------------
------------------------------------------------------------
-------------------------------------------GATTCCTTGGGCTTCTT
TCC---------------------------------------------------------
------------------------------------------------------------
------------------------------------------------------------
------------------------------------------------------------
------------------------------------------------------------
------------------------------------------------------------
------------------------------------------------------------
------------------------------------------------------------
------------------------------------------------------------
------------------------------------------------------------
-------------------------------------
