# Supplementary material for: Reference Gene Selection for Quantitative Real-Time PCR Normalization in Reaumuria soongorica
Source: PLoS One. 2014 Aug 12;9(8):e104124. doi: 10.1371/journal.pone.0104124 (PMC4130609; doi:10.1371/journal.pone.0104124)
Supplement: File S4 — Contains 11 sequence alignment files from Fasta S1 to S11,for verification of the homologs of 10 reference genes and one validation gene rbcL . (ZIP) [file pone.0104124.s008.zip › File S4/Fasta S5 EIF4A2.fas]

>CL9396.Contig2_A_eIF4a2
CAGGCGGCGAAGTTTTGCCATGTCTAGTTTCCTACCAGTCATCCAGGACACAGATCAGTG
AGAGACTAACATAGATCGCTTTCTAAATTCAACTAGCAACTCCCTGACAAATTCAAAAAG
AAAAAGGTAGTAAGCTATATATTCCTACTTTGCCAATATAAAAAAAATGCCTATTACATA
TGCCTGAACCACTTAGGAAGGGCAGTTTGATGCAGGGCATAAGATTACGCAGATCCATCG
GGGAGTCAGAGATTGTGTCTAGCAACAACAGGAGAAAAAGAACAAAAGCTAAAAAACAAA
GAAATAAAAGCCTACTCTCTCGTAATGAATTCCCGTCCCCTATTCCAACTACCCAACGAA
TCGGGTATCACATTAGATAAGATCAGCAACATTTGCAGGAAGCTCCTCCACAACAACATT
ATAAAACTTCTGAATATCAAACAACATTCTCTCATCATCTTGGGTAACAAAGTTGATAGC
AACACCCTTTCTTCCAAACCTTCCACTACGTCCGATACGATGGAGATAGTTCTCAGGCTG
GGTAGGTAGATCAAAGTTAATGACGAGAGAGACCTGCTGGACATCAATACCACGGGCGAG
GAGATCGGTTGTGATGAGGACACGCGAAGAACCAGAACGGAATTCACGCATAATGATGTC
TCTCGTGTTCTGGTCCATGTCTCCGTGGGTGGCAGAAACGGTGTGGTCACGTCCACTCAT
CTTGTCCGTAAGCCAATCAACCTTGCGCCTTGTGTTGACAAAGATGACACTTTGTGTGAT
GGCCAATGTCTCGTAAAGATCACACAGAGTTTCGAGCTTCCACTCTTCCTTGTCTACGTT
CACATAGAATTGCTTGATACCTTCAAGGGTGAGCTCATCGCGCTTGACCAAGATCCTCAC
GGGCTTGCTCATGAACTTCCTGGTGATCTCCAGGGCTTCTGGAGGCATGGTAGCAGAGAA
GACCCCAACTTGAATCTTGGGTGGAAGAAGTTGGAAAATATCATAGATCTGATCCTTGAA
TCCACGAGAAAGCATTTCATCTGCTTCGTCCAACACAAACATCTTGATATAATCAGAGCA
AAGAGATCTTCTCCTCAACATGTCAAAGACACGTCCAGGAGTACCAACAACGACATGGAC
ACCAGCTTGGAGGATGCGCTGATCCTCACGAACACTGGTGCCTCCCACACAAGCATGGAC
CTTCACACCAAGATAATCACCAAGAGCACGCATAACTTTCTCAATCTGCTGCGCAAGTTC
ACGAGTAGGAGCCAATACTAAAGCCTGACATTGAACATTATTATAGTCAAGTTGCTGAAG
AACTCCAGAGCAAAAGGTAGCTGTTTTCCCAGTTCCAGACTGAGCCTGTTGAATGACATC
AAGACCTCTGCAGAATGGGACAATCCCTCTTTGCTGAATTGCAGATGGCTTCTCAAAACC
ATAAGCATAAATTCCTCTGAGAAGGTTCTCCTGCAAGCCCATGGCATCAAAACTGTCATA
AACCTCATCATATGAAGTGAAGAACTCATCCCCATCACCAAGAAGCTCAGACATTTTGTT
GTCAAACTGACGAGCATCATATTGAGAGCCTTCTGCTGCAGTACCTGCCATCACTGATGT
ATAAAAATACTGCGAATGAGAGTGTTTTTGCGTAATCGATCAGGGATTTGAGCAGAACTA
TGGTTCTCTCCAACTCCTCGGATTTACACCGTGGAGT
>A8 EIF4A2
------------------------------------------------------------
------------------------------------------------------------
------------------------------------------------------------
------------------------------------------------------------
------------------------------------------------------------
------------------------------------------------------------
------------------------------------------------------------
------------AATATCAAACAACATTCTCTCATCATCTtGgGTAACAAAGTTGATAGC
AACACCCTTTCTTCCAAA------------------------------------------
------------------------------------------------------------
------------------------------------------------------------
------------------------------------------------------------
------------------------------------------------------------
------------------------------------------------------------
------------------------------------------------------------
------------------------------------------------------------
------------------------------------------------------------
------------------------------------------------------------
------------------------------------------------------------
------------------------------------------------------------
------------------------------------------------------------
------------------------------------------------------------
------------------------------------------------------------
------------------------------------------------------------
------------------------------------------------------------
------------------------------------------------------------
------------------------------------------------------------
------------------------------------------------------------
------------------------------------
>A8R
------------------------------------------------------------
------------------------------------------------------------
------------------------------------------------------------
------------------------------------------------------------
------------------------------------------------------------
------------------------------------------------------------
----------------------TCAGCAACATTTGCAGGAAGCTCCTCCACAACAACATT
ATAAAACTTCTGAATATCAAACAACA-TCTCTCATC------------------------
------------------------------------------------------------
------------------------------------------------------------
------------------------------------------------------------
------------------------------------------------------------
------------------------------------------------------------
------------------------------------------------------------
------------------------------------------------------------
------------------------------------------------------------
------------------------------------------------------------
------------------------------------------------------------
------------------------------------------------------------
------------------------------------------------------------
------------------------------------------------------------
------------------------------------------------------------
------------------------------------------------------------
------------------------------------------------------------
------------------------------------------------------------
------------------------------------------------------------
------------------------------------------------------------
------------------------------------------------------------
------------------------------------
>Forward primer
------------------------------------------------------------
------------------------------------------------------------
------------------------------------------------------------
------------------------------------------------------------
------------------------------------------------------------
------------------------------------------------------------
----------------------TCAGCAACATTTGCAGGAAG------------------
------------------------------------------------------------
------------------------------------------------------------
------------------------------------------------------------
------------------------------------------------------------
------------------------------------------------------------
------------------------------------------------------------
------------------------------------------------------------
------------------------------------------------------------
------------------------------------------------------------
------------------------------------------------------------
------------------------------------------------------------
------------------------------------------------------------
------------------------------------------------------------
------------------------------------------------------------
------------------------------------------------------------
------------------------------------------------------------
------------------------------------------------------------
------------------------------------------------------------
------------------------------------------------------------
------------------------------------------------------------
-
>Reverse primer
------------------------------------------------------------
------------------------------------------------------------
------------------------------------------------------------
------------------------------------------------------------
------------------------------------------------------------
------------------------------------------------------------
------------------------------------------------------------
----------------------------------------------------------GC
AACACCCTTTCTTCCAAA------------------------------------------
------------------------------------------------------------
------------------------------------------------------------
------------------------------------------------------------
------------------------------------------------------------
------------------------------------------------------------
------------------------------------------------------------
------------------------------------------------------------
------------------------------------------------------------
------------------------------------------------------------
------------------------------------------------------------
------------------------------------------------------------
------------------------------------------------------------
------------------------------------------------------------
------------------------------------------------------------
------------------------------------------------------------
------------------------------------------------------------
------------------------------------------------------------
------------------------------------------------------------
------------------------------------------------------------
-------------------------------------
