# Supplementary material for: Reference Gene Selection for Quantitative Real-Time PCR Normalization in Reaumuria soongorica
Source: PLoS One. 2014 Aug 12;9(8):e104124. doi: 10.1371/journal.pone.0104124 (PMC4130609; doi:10.1371/journal.pone.0104124)
Supplement: File S4 — Contains 11 sequence alignment files from Fasta S1 to S11,for verification of the homologs of 10 reference genes and one validation gene rbcL . (ZIP) [file pone.0104124.s008.zip › File S4/Fasta S6 H2A.fas]

>CL9675.Contig2_A_H2A 
ATAAAATTCTCATTCTCTCTTATCTCTTTGATTCCTACCTTCCGCATTTTTCTTTGAGAA
ATCTCGATTTGTTGAGAAAGCTCCTTTCAATGGCTGGAAGAGGAAAGACTCTCGGTTCTG
GCGCTGCAAAGAAGTCTACCTCTCGGAGTAGCAAGGCTGGTCTTCAGTTTCCCGTAGGTC
GCATTGCTAGATTCTTGAAGGCCGGCAAGTATGCCGAACGTGTTGGTGCTGGTGCTCCGG
TCTACCTCGCCGCCGTCCTTGAGTACCTTGCTGCTGAGGTCCTGGAATTGGCAGGGAATG
CTGCCCGTGACAACAAGAAAACCCGTATTGTCCCAAGGCACATCCAACTTGCCGTACGAA
ACGATGAAGAATTGAGCAAATTACTTGGAGATGTGACAATTGCTAACGGTGGTGTGATGC
CAAACATCCACAACCTCCTTCTCCCAAAGAAGGCCTCAAAGCCCACTGCTGATGAGGATT
AAGCAAGAAGGAATACGATCATAATGGTGTTGCGAATCAAGACTTGTCTTTCGGTTATAG
GACTTAGGGCTCTAGGGTTTTGGAATAGTCTCTTGTTTTTTAATTCCAAGTTTAATGAAA
TATGTAGTAGTTGTAGTTGTTATTAGATGGGGTTGATTTGGGGTAGTGTTCCGGTTAATG
TGTATATCTATGTGCTGTTATCCTCAAACAATATGGATAGAAATCTACAGTACTTCAAAT
ATTATTCTTTGTCCTGGTTCAAATTGTTGCTCATTTGCACGGTTTCAATTCCTTTGATGA
CTTGGACCACTTGGTATTTATATTAGTTGATGCTTTCG
>A9 H2A
------------------------------------------------------------
------------------------------------------------------------
-----------------------------------------CTTCAGTTTCCCGTMGGTC
GYATTGCTAGRTTCTTKAAGGCCGGCAARTATGCCGAACGTGTTGGTGCTGGTGCTCCGG
TYTACCTMGCCGCYGTCCTYGAGTACCTTGCTGCTGAGGTCCT-----------------
------------------------------------------------------------
------------------------------------------------------------
------------------------------------------------------------
------------------------------------------------------------
------------------------------------------------------------
------------------------------------------------------------
------------------------------------------------------------
------------------------------------------------------------
---------------------------------------
>A9 H2A
------------------------------------------------------------
-----------------------------------------------------------G
GCGCTGCAAAGAAGTCTACMTCTCGKAGTAGCAARGCTGGTCTTCAGTTTCCCGTMGGTC
GYATTGCTAGRTTCTTKAAGGCCGGCAARTATGCCGAACGTGTTGGTGCTGGTGCTCC--
------------------------------------------------------------
------------------------------------------------------------
------------------------------------------------------------
------------------------------------------------------------
------------------------------------------------------------
------------------------------------------------------------
------------------------------------------------------------
------------------------------------------------------------
------------------------------------------------------------
---------------------------------------
>Foward primer
------------------------------------------------------------
-----------------------------------------------------------G
GCGCTGCAAAGAAGTCTAC-----------------------------------------
------------------------------------------------------------
------------------------------------------------------------
------------------------------------------------------------
------------------------------------------------------------
------------------------------------------------------------
------------------------------------------------------------
------------------------------------------------------------
------------------------------------------------------------
------------------------------------------------------------
------------------------------------------------------------
--------------------------------------
>Reverse primer
------------------------------------------------------------
------------------------------------------------------------
------------------------------------------------------------
------------------------------------------------------------
-----------------------TACCTTGCTGCTGAGGTCCT-----------------
------------------------------------------------------------
------------------------------------------------------------
------------------------------------------------------------
------------------------------------------------------------
------------------------------------------------------------
------------------------------------------------------------
------------------------------------------------------------
------------------------------------------------------------
--------------------------------------
