# Supplementary material for: Reference Gene Selection for Quantitative Real-Time PCR Normalization in Reaumuria soongorica
Source: PLoS One. 2014 Aug 12;9(8):e104124. doi: 10.1371/journal.pone.0104124 (PMC4130609; doi:10.1371/journal.pone.0104124)
Supplement: File S4 — Contains 11 sequence alignment files from Fasta S1 to S11,for verification of the homologs of 10 reference genes and one validation gene rbcL . (ZIP) [file pone.0104124.s008.zip › File S4/Fasta S7 L2.fas]

>CL8967.Contig2_A_L2
CTCTGATTTAATAATTTATTGAAGAACATCGAACATGCTCTGTTTGTTGCTAGTCAATCA
TATAGAGATACTCATAGGCCTTACTGCAAATTTCCAAAATCAAAAGACAGGAATAGACGA
GACAGGAATTAACCTATAGGTGTACTGGAAATAAAAAACAGCAAAGAAAGTAATGACAGT
GTTCAAGCTAGATAAAAGATCCAAAGATCTAACAGTTCTATCAAGTTCAGCTAGCATAAA
AACTGATATCAGCCTAGCCTGGTTTCATCTCATGCGAGTTTCTTGCGAGTAGAAGACTTG
GACCAGTCGCAATTCATCACTATTTGGCCTGGCTTTAAATCATGACTGGCTAGTATATAA
GTTAGAGGTACACGATTTCCATCCAACGGTCCTTGACCTTTGTGCTTAGCAGGCAATGCC
TTCTTCTGCTTCATTTGATCACTCTCAGCAGCATTTCTATCAAACTCTAAATACTCATTG
CGAACGAAACTCTGCCAGGAAACAGCAGCTTTACGTTTCAGCCTATGTTCCCACAAAATG
CCATCCTTCTTCCACTTTCGGACATCAGCAAGGCAGTAGTTTTTCCCTTCCCCAGTTTCC
TCACTCATCTTCGGAGAGTAGAACTCGGGTTTTGCCCCAG-CTACGGCGATCCTTGGAAT
ACTCAATGGCATAGCCACTCCCTTGCCAGAAGAGGAAAATGCAGATACAAAAACATCAGT
CACAGAGCTCAGCTTCTTCCCTGAATTGTCACCGTTATTTGCTGATTCATCAATCACTAC
ATTGCCAGCCATCAGGCGAGGAGGAGTTAAACCAGCTAATGAGAACTGTCCAGCTATTGT
ATCTGTTATGGGTTTGGTTATTGCATCATGCGATGGTGCCGGAGCAAAGCTATTATCTTT
TCTCTGGTTGACCGGTCGCACACCTTCAACCCATCGAACAAGAGCAATCTTAGATGAACG
ATTGGGGTCATATTCGAGCCTTTCGACTATGCCCATTGATGAAGTACTTCGTTTCATATC
GATTTTTCGGTGCAGTCTCTTCGATCCACCACCGCGTTGGAAAATTGTGATTCTTCCGGC
GTTATTACGACCTGATGATGCCCCTCCACAAAATCCCATCAACTTCTTGCAGGGCTTATT
GATGGTGCTCCACTTCATCTTCGGAGCAATGTTGAGTCTTCAAAGTTAGAGACTGAGAGT
CAGTGAACAGACAGGCTACCGCCGCGTAGCAACTATCGCCGGAGAGCAGAGAAGCAAGAG
AGGAGAACGGGCGATTGCAAAACCCACTTCTTCCGACTTCCGCCTGAGCCGACCAATCTG
GCGATGGAGTTCTGAGACTTTGG
>A7 L2
------------------------------------------------------------
------------------------------------------------------------
------------------------------------------------------------
------------------------------------------------------------
------------------------------------------------------------
------------------------------------------------------------
------------------------------------------------------------
------------------------------------------------------------
----------------------------------------GCCTATGTTCCCACAAAATG
CCATCCTTCTTCCACTTTCGGACATCAGCAAGGCAGTAGTTTTTCCCTTCCCCAGTTTCC
TCACTCATCTTCGGAGAGTARAACTCGGGTTTTGCCCCAGACTACGGCGATCCTTGGAAT
ACTCAATGGCATAGCCACTCCCTTGCCAGAAGAGGAAAATGCAGATACAAAAACATCAGT
CACAGAGCTCAGCTTCTTCCCTGAATTGTCACCGT-------------------------
------------------------------------------------------------
------------------------------------------------------------
------------------------------------------------------------
------------------------------------------------------------
------------------------------------------------------------
------------------------------------------------------------
------------------------------------------------------------
------------------------------------------------------------
------------------------------------------------------------
-----------------------
>A7R
------------------------------------------------------------
------------------------------------------------------------
------------------------------------------------------------
------------------------------------------------------------
------------------------------------------------------------
------------------------------------------------------------
------------------------------------------------------------
-----------------------------------------------------CTCATTG
CGAACGAAACTCTGCCAGGAAACAGCAGCTTTACGTTTCAGCCTATGTTCCCACAAAATG
CCATCCTTCTTCCACTTTCGGACATCAGCAAGGCAGTAGTTTTTCCCTTCCCCAGTTTCC
TCACTCATCTTCGGAGAGTARAACTCGGGTTTTGCCCCAGACTACGGCGATCCTTGGAAT
ACTCAATGGCATAGCCACTCCCTTGCCAGAAGAGGAAAATGCAGATACAAAAACATCAGT
------------------------------------------------------------
------------------------------------------------------------
------------------------------------------------------------
------------------------------------------------------------
------------------------------------------------------------
------------------------------------------------------------
------------------------------------------------------------
------------------------------------------------------------
------------------------------------------------------------
------------------------------------------------------------
----------------------
>Forward primer
------------------------------------------------------------
------------------------------------------------------------
------------------------------------------------------------
------------------------------------------------------------
------------------------------------------------------------
------------------------------------------------------------
------------------------------------------------------------
------------------------------------------------------TCATTG
CGAACGAAACTCTG
>Reverse primer
------------------------------------------------------------
------------------------------------------------------------
------------------------------------------------------------
------------------------------------------------------------
------------------------------------------------------------
------------------------------------------------------------
------------------------------------------------------------
------------------------------------------------------------
------------------------------------------------------------
------------------------------------------------------------
------------------------------------------------------------
------------------------------------------------------------
---------------CTTCCCTGAATTGTCACCGT
