# Supplementary material for: Reference Gene Selection for Quantitative Real-Time PCR Normalization in Reaumuria soongorica
Source: PLoS One. 2014 Aug 12;9(8):e104124. doi: 10.1371/journal.pone.0104124 (PMC4130609; doi:10.1371/journal.pone.0104124)
Supplement: File S4 — Contains 11 sequence alignment files from Fasta S1 to S11,for verification of the homologs of 10 reference genes and one validation gene rbcL . (ZIP) [file pone.0104124.s008.zip › File S4/Fasta S8 TIP41.fas]

>CL7670.Contig1_A  Tip41
CGGACCCAAAAAAAAGAAAAAATATCAAGACAAAAACATTCGAGTTGAACCAGGTACCAA
AGTGAAGACCGAGTCCTTCTGCACATTGCAGCGGACCGAAAAGGAAGTACGACGTCGATG
ACAATGGAGTTGGAGGTAGACGCAGAAGACCTTAAAGCCGCCGGAGCCGAGCTCTTGCCC
GATGGACGACATGGATTGCGTATCGGCGGCTGGGAGATCGAGACTCGCAAGTTTTCCATC
CTCAGTTCTGTCGAACATGAGCAGTGGGAAGAGAAGCTTCAGACATCTCATATGCCGGAG
ATGGTATTCGGGAACAGCTCTTTAATTCTTAAGCATGCTGCTAGTGGTACTAAGATTCAT
TTTAATGCCTTTGATGCTCTGAGTGGCTGGAAATCAGAAGCTTTGCCACCTGTTGAAGTT
CCTGCTGCTGCAATGTGGAAGTTCAGAAGCAAACCATTTCAGCAGGTCATATTAGACTAC
GACTACACATTTACTACGCCTTATAAAGGAAGTGAAGAGATTGAGATGGACAGAGACAAG
CTTGCTGGAGAGCATACAGCAGAAGACAGATGCAGTCTTTGTTGGGAGGACTGTGAGGAG
AAGATTGATGTGGTTGCTCTGGCAGAAAAAGAGCCTATTCTCTTTTACGACGAGGTGATC
TTGTATGAGGATGAACTTGCTGATAATGGTATATCACTATTGACGGTAAAAGTGAGAGTT
ATGCCAAGTGGTTGGTTTCTGCTCTTGCGTTTCTGGCTAAGAGTTGATGGCGTGCTTATG
AGACTAAGAGACACTAGGATGCATTGTGTTTTCGGACAAAGTGCATTCCCCATCATTAAA
CGGGAATGCTGCTGGAGGGAGGTTACATTTGATGCCTTGGCTATGAAAGGATACTCAACT
GACGCTGCTGCATATAATGATCCGAGTGCCACCCATCAAAGGCTTCCCGTTATCACGCAC
AAAACTCAAAAGCTTAAGCTTGGTGGCTATCCGTGAGGAGGTTATATAATTTTAGTTGTT
CATACAGTACTATAATCTACTTCCTCTAAACAAAGTAAATTATACTTGCTTTTGTTACCA
ACTTATCCTTTTGCCTCTCACTCTCTCTCTTTGGGGACGAGTGGGGTGTTGGGG
>A1_TIP41
------------------------------------------------------------
------------------------------------------------------------
------------------------------------------------------------
------------------------------------------------------------
------------------------------------------------------------
------------------------------------------------------------
------------------------------------------------------------
------------------------------------------------------------
------------------------------------------------------------
------------------------------------------------------------
------------------------------------------------------------
------------------------------------------------------------
-----------------------------------------------TGGCGTGCTTATG
AGACTAAGAGACACTAGGATGCATTGTGTTTTCGGACAAAGTGCATTCCCCATCATTAAA
CGG---------------------------------------------------------
------------------------------------------------------------
------------------------------------------------------------
------------------------------------------------------------
------------------------------------------------------
>A1_R
------------------------------------------------------------
------------------------------------------------------------
------------------------------------------------------------
------------------------------------------------------------
------------------------------------------------------------
------------------------------------------------------------
------------------------------------------------------------
------------------------------------------------------------
------------------------------------------------------------
------------------------------------------------------------
------------------------------------------------------------
------------------------------------------------------------
-------------GGTTTCTGCTCTTGCGTTTCTGGCTAAGAGTTGATGGCGTGCTTATG
AGACTAAGAGACACTAGGATGCATTGTGTTTTCGGAC-----------------------
------------------------------------------------------------
------------------------------------------------------------
------------------------------------------------------------
------------------------------------------------------------
------------------------------------------------------
>Forward primer
------------------------------------------------------------
------------------------------------------------------------
------------------------------------------------------------
------------------------------------------------------------
------------------------------------------------------------
------------------------------------------------------------
------------------------------------------------------------
------------------------------------------------------------
------------------------------------------------------------
------------------------------------------------------------
------------------------------------------------------------
------------------------------------------------------------
-------------GGTTTCTGCTCTTGCGTTTC---------------------------
------------------------------------------------------------
------------------------------------------------------------
------------------------------------------------------------
------------------------------------------------------------
------------------------------------------------------------
------------------------------------------------------
>Reverse primer
------------------------------------------------------------
------------------------------------------------------------
------------------------------------------------------------
------------------------------------------------------------
------------------------------------------------------------
------------------------------------------------------------
------------------------------------------------------------
------------------------------------------------------------
------------------------------------------------------------
------------------------------------------------------------
------------------------------------------------------------
------------------------------------------------------------
------------------------------------------------------------
-------------------------------------------CATTCCCCATCATTAAA
CGG---------------------------------------------------------
------------------------------------------------------------
------------------------------------------------------------
------------------------------------------------------------
------------------------------------------------------
