# Supplementary material for: Reference Gene Selection for Quantitative Real-Time PCR Normalization in Reaumuria soongorica
Source: PLoS One. 2014 Aug 12;9(8):e104124. doi: 10.1371/journal.pone.0104124 (PMC4130609; doi:10.1371/journal.pone.0104124)
Supplement: File S4 — Contains 11 sequence alignment files from Fasta S1 to S11,for verification of the homologs of 10 reference genes and one validation gene rbcL . (ZIP) [file pone.0104124.s008.zip › File S4/Fasta S9 TUA.fas]

>CL12940.Contig1_A_tubulin
CTTGCCATTTACTACTAACTGTGACCTTTGTTACTGAATTTCTCATGTAATGGAGAAACA
CACTACACTTGTACACTCAACTACCATCTTCGACCTGTAACTACCATATGTTGAACAGCA
GGATGAAACAAGAATACTGATCACAAAGAGCAAGATCAAAATTCCACATATAAGCTAGAT
AATAAACACCAACTTCATAATTTCAAAGTGAGTGTACCGTACAACAAGCCGCTAAGGAAA
GGTGTACAAGATACATAATATAATCAAAGTCGCAATAGTTCGACCATAAGCCAAACGACA
TAGAAACAAACTAGCTGATGCTTAGCATGACCACCTTAGTACTCATCACCATCCTCACCT
TCATCATCCTCGGCACCTTCAGCACCGACCTCTTCGTAATCCTTCTCCAAAGCAGCAAGA
TCCTCACGAGCCTCAGAGAATTCACCTTCCTCCATACCCTCACCAACATACCAGTGGACG
AAGGCTCTCTTCGCATACATGAGATCGAACTTGTGGTCAATGCGAGAGAACACCTCAGCA
ACACTTGTGGAGTTTGAGATCATGCACACTGCCCTTTGGACCTTGGCTAGATCGCCTCCA
GGAACAACAGTCGGAGGCTGGTAGTTAATACCGCACTTGAATCCAGTGGGACACCAGTCA
ACAAATTGGATGGTGCGCTTAGTCTTGATGGTGGCAACTGCAGCGTTGACATCCTTGGGA
ACAACATCACCTCTGTACATGAGGCAACAAGCCATGTACTTGCCATGGCGAGGGTCACAC
TTGGCCATCATGGATGTTGGCTCAAAGGCAGTGTTGGTGATCTCGGCAACTGAAAGTTGC
TCGTGGTAAGCCTTTTCAGCTGAGATCACTGGGGCATAGGATGAAAGCATAAAGTGGATC
CTGGGATATGGGACCAGGTTGGTCTGGAACTCGGTAACATCCACATTGAGAGCACCATCA
AACCTTAAAGAGGCTGTCAGAGATGAAATGACCTGAGAGATCAACCTGTTAAGGTTGGTG
TAAGTTGGGCGCTCAATGTCAAGCGAACGCCTGCAGATATCATAGATGGCCTCATTGTCA
AGAAGCACAGCAACATCAGTGTGCTCCAGAAGTGAGTGGGTGGAGAGGACACTGTTGTAA
GGCTCAACAACAGAGGTTGAGATCTGAGGGGATGGGTAGATGGTGAACCCAAGCTTAGAC
TTCTTTCCATAGTCAACAGAGAGACGTTCCAAGAGAAGGGAACCAAGACCGGAACCAGTA
CCTCCACCAACAGCATTGAAAACAAGGAAACCTTGAAGACCGGTGCAGTTGTCAGCAAGC
TTTCTGATACGGTCCAAGCAGAGATCAACAATTTCCTTGCCAATGGTGTAGTGACCACGA
GCAAAGTTGTTTGCTGCATCTTCCTTGCCACTGATAAGCTGCTCTGGGTGGAAAAGCTGG
CGGTAAGTTCCTGTCCTCACCTCATCAATGACAGTAGGCTCAAGGTCGACAAAGATTGCA
CGGGGGACGTGCTTTCCAGCACTGGTCTCACTGAAGAAGGTGTTGAAGGCATCATCTCCT
CCACCAACAGTCTTGTCACTTGGCATTTGGCCATCAGGCTGGATCCCATGCTCGAGGCAA
TAAAGCTCCCAACAGGCATTTCCAACCTGAATACCAGCCTGACCAATATGAATCGAGATG
CACTCTCTCATTTTCGCTACAAATTTCTAAATGAAAATGAAAACTAGAAAATTTGAGAGA
GAAGAAGAAATGGAAAGATGAAAAACGAAGGCGTTTATTAAGACGCCTTGTTTGGAAAAC
CCTTGTCAGTGCAATTTGATCTGCGATACTTTCTCCAATTCCCCTGTATATAGTGCGGAG
GTGAGGGAAGAAGTAAATTAGAATTGCAGGGTGCAGACAGGGACAGGCTGGCGAGG
>A4 Tublin
------------------------------------------------------------
------------------------------------------------------------
------------------------------------------------------------
------------------------------------------------------------
---------------------AATCAAAGTMGCAATAGTTCGACCATAAGCCAAAYGACA
TAGAAACAAACTAGCTGATGCTTAGCATCACCACCTTAGTACTCATCACCATCCTCACCT
TCATCATCCTCGGCACCTTCAGCACCGACCTCTTCGTAATCCTTCTCCAAAGCAGCAAGA
TCCTCACGAGCCTCAGAGAATTCACCTTCCTCCATACCCTCACCAACATACCAGTGGACG
AAGGC-------------------------------------------------------
------------------------------------------------------------
------------------------------------------------------------
------------------------------------------------------------
------------------------------------------------------------
------------------------------------------------------------
------------------------------------------------------------
------------------------------------------------------------
------------------------------------------------------------
------------------------------------------------------------
------------------------------------------------------------
------------------------------------------------------------
------------------------------------------------------------
------------------------------------------------------------
------------------------------------------------------------
------------------------------------------------------------
------------------------------------------------------------
------------------------------------------------------------
------------------------------------------------------------
------------------------------------------------------------
------------------------------------------------------------
------------------------------------------------------------
------------------------------------------------------------
--------------------------------------------------------
>A4R
------------------------------------------------------------
------------------------------------------------------------
------------------------------------------------------------
-----------------------------------------CAACAAGCCGCtAAGGAAA
GGTGTACAAGATACATAATATAATCAAAGTMGCAATAGTTCGACCATAAGCCAAAYGACA
TAGAAACAAACTAGCTGATGCTTAGCATCACCACCTTAGTACTCATCACCATCCTCACCT
TCATCATCCTCGGCACCTTCAGCACCGACCTCTTCGTAATCCTTCTCCAAAGCAGCAAGA
TCCTCACGAGCCTCAGAGAATTCACCTTCCTC----------------------------
------------------------------------------------------------
------------------------------------------------------------
------------------------------------------------------------
------------------------------------------------------------
------------------------------------------------------------
------------------------------------------------------------
------------------------------------------------------------
------------------------------------------------------------
------------------------------------------------------------
------------------------------------------------------------
------------------------------------------------------------
------------------------------------------------------------
------------------------------------------------------------
------------------------------------------------------------
------------------------------------------------------------
------------------------------------------------------------
------------------------------------------------------------
------------------------------------------------------------
------------------------------------------------------------
------------------------------------------------------------
------------------------------------------------------------
------------------------------------------------------------
------------------------------------------------------------
--------------------------------------------------------
>Forward primer
------------------------------------------------------------
------------------------------------------------------------
------------------------------------------------------------
-----------------------------------------CAACAAGCCGCtAAGGAAA
G-----------------------------------------------------------
------------------------------------------------------------
------------------------------------------------------------
------------------------------------------------------------
------------------------------------------------------------
------------------------------------------------------------
------------------------------------------------------------
------------------------------------------------------------
------------------------------------------------------------
------------------------------------------------------------
------------------------------------------------------------
------------------------------------------------------------
------------------------------------------------------------
------------------------------------------------------------
------------------------------------------------------------
------------------------------------------------------------
------------------------------------------------------------
------------------------------------------------------------
------------------------------------------------------------
------------------------------------------------------------
------------------------------------------------------------
------------------------------------------------------------
------------------------------------------------------------
------------------------------------------------------------
------------------------------------------------------------
------------------------------------------------------------
------------------------------------------------------------
--------------------------------------------------------
>Reverse primer
------------------------------------------------------------
------------------------------------------------------------
------------------------------------------------------------
------------------------------------------------------------
------------------------------------------------------------
------------------------------------------------------------
------------------------------------------------------------
---------------------------------------------ACATACCAGTGGACG
AAGGC-------------------------------------------------------
------------------------------------------------------------
------------------------------------------------------------
------------------------------------------------------------
------------------------------------------------------------
------------------------------------------------------------
------------------------------------------------------------
------------------------------------------------------------
------------------------------------------------------------
------------------------------------------------------------
------------------------------------------------------------
------------------------------------------------------------
------------------------------------------------------------
------------------------------------------------------------
------------------------------------------------------------
------------------------------------------------------------
------------------------------------------------------------
------------------------------------------------------------
------------------------------------------------------------
------------------------------------------------------------
------------------------------------------------------------
------------------------------------------------------------
------------------------------------------------------------
--------------------------------------------------------
